# Supplementary material for: Structure and diversity of intestinal methanogens in black carp (Mylopharyngodon piceus), grass carp (Ctenopharyngodon idella) and water samples
Source: PLoS One. 2025 Feb 13;20(2):e0316456. doi: 10.1371/journal.pone.0316456 (PMC11824978; doi:10.1371/journal.pone.0316456)
Supplement: S1 Raw data — (ZIP) [file pone.0316456.s001.zip]

Archive with 31 entries (30 files):
- Raw data/
- Raw data/fungene_CY1_raw_1.fq.gz
- Raw data/fungene_CY1_raw_2.fq.gz
- Raw data/fungene_CY2_raw_1.fq.gz
- Raw data/fungene_CY2_raw_2.fq.gz
- Raw data/fungene_CY3_raw_1.fq.gz
- Raw data/fungene_CY3_raw_2.fq.gz
- Raw data/fungene_CY4_raw_1.fq.gz
- Raw data/fungene_CY4_raw_2.fq.gz
- Raw data/fungene_CY5_raw_1.fq.gz
- Raw data/fungene_CY5_raw_2.fq.gz
- Raw data/fungene_QY1_raw_1.fq.gz
- Raw data/fungene_QY1_raw_2.fq.gz
- Raw data/fungene_QY2_raw_1.fq.gz
- Raw data/fungene_QY2_raw_2.fq.gz
- Raw data/fungene_QY3_raw_1.fq.gz
- Raw data/fungene_QY3_raw_2.fq.gz
- Raw data/fungene_QY4_raw_1.fq.gz
- Raw data/fungene_QY4_raw_2.fq.gz
- Raw data/fungene_QY5_raw_1.fq.gz
- Raw data/fungene_QY5_raw_2.fq.gz
- Raw data/fungene_SY1_raw_1.fq.gz
- Raw data/fungene_SY1_raw_2.fq.gz
- Raw data/fungene_SY2_raw_1.fq.gz
- Raw data/fungene_SY2_raw_2.fq.gz
- Raw data/fungene_SY3_raw_1.fq.gz
- Raw data/fungene_SY3_raw_2.fq.gz
- Raw data/fungene_SY4_raw_1.fq.gz
- Raw data/fungene_SY4_raw_2.fq.gz
- Raw data/fungene_SY5_raw_1.fq.gz
- Raw data/fungene_SY5_raw_2.fq.gz
